# Supplementary material for: Novel Chalcone Derivatives as Anti-Leishmania infantum Agents with Potential Synergistic Activity and In Silico Insights
Source: Antibiotics (Basel). 2025 Nov 7;14(11):1123. doi: 10.3390/antibiotics14111123 (PMC12649483; doi:10.3390/antibiotics14111123)
Supplement: Supplementary file 1 [file antibiotics-14-01123-s001.zip]

Archive with 1 entries (1 files):
- antibiotics-3936503-supplementary.docx
